# Supplementary material for: Advanced Integration of Glutathione-Functionalized Optical Fiber SPR Sensor for Ultra-Sensitive Detection of Lead Ions
Source: Materials (Basel). 2023 Dec 24;17(1):98. doi: 10.3390/ma17010098 (PMC10780099; doi:10.3390/ma17010098)
Supplement: Supplementary file 1 [file materials-17-00098-s001.zip]

Archive with 1 entries (1 files):
- materials-2779638-supplementary.pdf
